# Supplementary material for: Identification of Heme Oxygenase-1 as a Putative DNA-Binding Protein
Source: Antioxidants (Basel). 2022 Oct 28;11(11):2135. doi: 10.3390/antiox11112135 (PMC9686683; doi:10.3390/antiox11112135)
Supplement: Supplementary file 1 [file antioxidants-11-02135-s001.zip]

Archive with 1 entries (1 files):
- antioxidants-1860249-supplementary.pdf
